# Supplementary material for: Community-forming traits play role in effective colonization of plant-growth-promoting bacteria and improved plant growth
Source: Front Plant Sci. 2024 Mar 12;15:1332745. doi: 10.3389/fpls.2024.1332745 (PMC10963436; doi:10.3389/fpls.2024.1332745)
Supplement: Supplementary file 3 [file Table_1.xlsx]

## Sheet: Sheet1
																				Antagonistic
	EPS	EPS QUANT	Motility	Biofilm	P	QUANT	K	Zone Index of K	ZN	QUANT	SID	Sid Quantification	IAA	IAA Quantification	GA	ACC Deaminase	HCN	Ammonia	PHB	Bipolaris	Puccinia	Alterneria	Tilletia	Bonitur
PC4-1	++		++	0.068																				0
PC4-3	-		-	0.101																				0
PC4-6	+		+++	0.068	+	16.11																		3
PC4-8	+		++++	0.081																				0
PC4-9	-		+++	0.064			+	18.781						17.02							+			5
PC4-15	++		+	0.054			+	18.63																3
PC4-17	-		++	0.055																				0
PC4-18	-		+++	0.04			+	17.33																3
PC4-19	-		+++	0.064					+		+	18.64		17.02							+			5
PC4-20	-		++++	0.06																				0
PC4-21	-		+	0.052			+	18.19																3
PC4-28	++		+	0.057																				0
PC4-29	++++	17.6413	+++	2.143					+		+	61.7228		18.13	5.06667	2.20079	37.9133	+++		+	+	+	+	27
PC4-30	-		+	0.067										17.02							++			2
PC4-31	++	16.4284	+++	2.343			+	16.5	+		+	20.6		14.43	4.73333	1.92913	39.1133	++						21
PC4-32	-	2.21131	+	0.0292																				0
PC4-33	++		++++	0.046																				0
PC4-34	++		+++	2.68			+	17.62	+		+	20.36												8
PC4-35	++		+++	1.843			+	20.66	+		+	21.55												9
PC4-36	++		++++	0.057			+	18.26	+		+	23.41												9
PC4-38	++		+++	0.426					+		+	21.22												4
PC4-39	++		+	0.5455			+	17.75																3
PC4-40	+		-	0.083			+	16.89																2
PC4-42	++		-	0.068					+		+	20.49												4
PC4-43	+++	18.6655	+++	1.689			+	23.8				27	+	14.53	4.73333	2.22835	30.38							18
PC4-44	++	18.5543	+++	1.894				13				27		14.73	5.73333	2.29134	38.4467	++						22
PC4-45	++		+++	1.173			+	18.65													+			3
PC4-46	++		++++	0.79																				0
PC4-47	++++	19.3321	-	1.174			+	19				10.8		28.53	5.4	2.11811	30.4467	+++						21
PC4-48	++++	9.31204	-	1.276	+	15.56	+	20				15.2	+	17.93	4.4	1.84252	47.4467	++			+			25
PC4-49	-		+++	0.046	+	11.64	+	17.632																9
PC4-54	-		-	0.061								11.5												2
PC4-55	+		+	0.105																				0
PC4-56	+		++	0.084																				0
PC4-57	+		+++	0.053																				0
PC4-58	+		++++	0.066																				0
PC4-59	+++	10.9652	+++	3.883			+	21.549	+		+	11.5	+	37.33	5.06667	2.20472	36.78	+++						24
PC4-60	+		++	0.19	+	10.86	+	18.75																5
PC4-63	+		+	0.153																				0
PC4-64	+++	16.8305	++	1.325										22.03	3.4	2.14567	30.1133	+++						14
PC4-65	++		++	0.068					+		+	20.36												4
PC4-66	-		++++	0.056					+		+	22.66												5
PC4-68	-		+	0.074					+		+	19.88												5
PC4-69	++		-	0.062	+	15.36	+	19.15					+											8
PC4-70	-		-	0.081																				0
PC4-71	+		++	0.47					+		+	12.66												4
PC4-72	+++	15.0369	++	1.422				27.3						29.93	4.73333	2.14567	37.58							17
PC4-73	++		-	0.164																				0
PC4-74	++		+++	0.1095																				0
PC4-75				0.0865					+		+	10.68												5
PC4-76	-		+	0.0425																				0
PC4-77	-		+	0.045			+	16.884																2
PC4-78	+		+	0.042																				0
PC4-79	++		+	0.0795	+	16.34																		3
PC4-80	-		-	0.0015																				0
PC4-81	+++	11.7995	+	0.1365																				0
PC4-82	-		++	0.015																				0
PC4-83	-		+	0					+		+	21.56												7
PC4-84	+++		-	0.118	+	16.41	+	16.5654																5
PC4-85	++		++	0.057																				0
PC4-86	++		+++	0.303	+	9.88			+		+	21.65												7
PC4-87	-		-	0.0715	+	7.22	+	17.3654	+		+	23.54	+											10
NH-1	++++	19.8772	+	3.883	+	7.972						52.2846		23.53	7.73333	2.39764	40.2467			+	++			18
NH-2	+++	13.4644	+++	1.042	+	8.932						36.779		16.83	2.4	2.69291	43.18			+	+			15
NH-3	++++	18.1818	+++	1.649	+	8.492						54.3071		14.83	12.7333	2.2126	3.24667			+	+	+	+	18
NH-4	+++	15.5779	+	0.06133	+	6.412	+	18.62					+	5.23	9.06667	1.97638	38.58			+	+	+	+	14
NWP-5	+		++	0.1156									+							+	+	+	+	0
NWP-6	+		++	0.1693																				0
NWP-7	+		++++	0.1306																				0
NWP-8	+		++	0.136																				0
NWP-9	++++	19.1155	+++	1.5295	+	15.812						56.3296	+	23.83	3.73333	2.26772	40.1133			+	+	+	+	22
NWP-11	-		+	0.119	+	6.28	+	17.55			+	22.69								+	+	+	+	7
NWP-12	+++	18.7469	++++	2.8193		6.532							+	14.53	8.73333	2.44	2.24667		++	+	+	+	+	9
NWP-13	-		++	0.088																				0
NWP-14	-		++++	0.3843																+	+	+	+	0
NWP-15	-		++	0.3863																				0
NWP-16	-	4.2275	+	0.105																+		+		0
NWP-17	-		+	0.085																				0
NWP-18	+		+	0																				0
NEP-19	+		+++	0.475																				0
NEP-20	+		-	0.115																				0
NEP-21	+		-	0.1276																		+		0
NEP-22	+		-	1.0396			+	18.33					+							+	+	+	+	3
PZ-23	-		+	0.158																+	+	+	+	0
PZ-24	+		+	0.0513																+	+	+	+	0
PZ-26	+		+	0.1206																				0
PZ-27	+++	14.4718	+	1.8283		9.572						72.0599		17.03	6.73333	2.44	1.24667							14
PZ-28	++++	20.0732	+++	1.8673		11.812						34.1573		16.23	9.06667	2.44	1.11333							12
PZ-29	+++	11.4496	-	0.0696																				0
SHZ-30	++++	18.231	++++	1.7883		10.092						53.2584		13.73	5.4	2.07	1.04667			+	++			14
SHZ-31	++++	20.7125	+	1.4856		8.532						41.7978		29.93	4.73333	2.93	2.71333	++			+			15
SHZ-34	-		+	0.378																				0
SHZ-35	-		-	3.442																				0
SHZ-36	+++	20.7862	+	2.8906		13.572						0		0.53	7.4	2.16	6.71333			+	+	+	+	10
SHZ-37	++++	20.2211	-	1.551		5.052						45.4682		8.43	7.4	2.21	3.38			++				12
CZ-39	-		+	0.096									+							+		+		0
PZ-40	-		++	0.0496																				0
PZ-41	-		-	0.085																				0
CZ-42	-		+++	0.05																				0
CZ-43	-		+	0.0473																				5
CZ-44	+		++++	0.043									+							+	+	+	+	5
CZ-45	-		++	0.387	+	8.64	+	19.32			+	22.56	+							+	+	+	+	7
CZ-46	+		+	0.0403																+	+	+	+	0
CZ-47	-		+++	0.533	+	7.99	+	17.69			+	21.36	+											7
PZ-48	-		+	0.054																				0
PZ-49	-		+	0.079	+																			0
PZ-50	+++	13.8084	+	1.133		21.572						24.89		5.13	7.06667	2.13	7.38	++			+++			17
PZ-51	-		++	0.1673														+						1
PZ-53	-		+++	0.046																				0
PZ-54	+++	16.6339	++	1.1376		10.532						40.9738		7.53	7.73333	2.40551	34.38				++			15
PZ-55	+		++++	0.1523		15																		3
NEP-56	+++	10.1474	+	1.1663	+	10.972						26.9663	+	4.63	7.06667	2.03937	15.5133	++		++	++			17
NEP-59	+++	16.4619	++	1.105		6.692						51.8352		8.43	3.73333	2.03937	28.4467			+	++			14
NWPZ-60	++++	12.6781	++	1.17		44.612						61.7228		4.43	12.4	2.03937	2.38		+		+			26
NWPZ-61	-		+	0																				0
NWPZ-62	-		+	0.0993																				0
PZ-52				2.883																				0
PHM5-1	-		+	0.0362			+																	0
PHM5-2	++		-	1.137	+	23.292	+					12			5.4	2.02362	45.38	+++	+++		+			20
PHM5-3	+		+	0.097			+										24.1			+				3
PHM5-4	+		++	0.055																				3
PHM5-5	+	9.66549	+++	0.294			+									2.12598	13.3913	++++			+			3
PHM5-6	+		++++	1.192		20.812	+		+			10.5			4.73333	2.22835	40.9133	+++						23
PHM5-7	++		++	0.279			+																	0
PHM5-8	+		+	0.056			+	21.125	+															0
PHM5-9	+++	11.589	++	0.967		20.292						10.6			4.4	1.92126	63.78	++++	+++		+	+		22
PHM5-10	-		++	0.365																				0
PHM5-11	-		++++	0.278					+															0
PHM5-12	+		+	0.481	+																			0
PHM5-13	+		-	0.14	+																			0
PHM5-14	+		-	0.09																				0
PHM5-15	+		++	0.086																				0
PHM5-16	-		++	0.042																				0
PHM5-17	-		+	0.049	+																			0
PHM5-21	++	13.6895	+	1.3055	+	37.452						14		13.63	4.4	2.17717	63.1133	++++			+	+		26
PHM5-22	++		+++	0.374		18.212					+	12.3		13.23	4.06667	2.40945	31.0467	++++						19
PHM5-23	+++	16.2654	+	0.612	+	14.052								13.63	5.06667	2.20079	38.3133	++++	++					18
PHM5-24	+		+++	0.084				11.8	+							2.27953	37.58	++						10
PHM5-25	+		+	0.692		30.092		14.8			+	21		13.73						+	+			14
PHM5-26	-		++++	0.132				17.264	+															0
PHM5-27	++++	14.5209	+++	3.883		23.732		17.5	+					15.23	4.73333	2.37402	30.38							15
PHM5-28	+++	14.398	+++	0.25					+															0
PHM5-29	+++	10.8108	++++	3.802		22.372			+			20.4		13.13	2.06667	2.19685	27.6467	+++						22
PHM5-30	+		+++	0.176	+				+				+				24.1							2
PHM5-31	+		+	0.159				9.6									24.1							2
PHM5-32	+		-	3.883	+								+											0
PHM5-33	++++	24.0295	-	3.876	+	8.012								30.83	3.06667	2.51969	40.6467	+++	+	+	+			14
PHM5-34	++++	21.3514	+	2.781		27.252								14.03	3.73333	2.50787	35.0467	+	+					17
PHM5-35	+++	24.8463	+	3.033	+	29.612						11.5		13.33	5.4	2.6811	35.6467	+++						26
PHM5-36	++++	14.5209	+	3.883		17.812			+		+	13.1		13.33	4.73333	2.48031	29.38	++						18
PHM5-38	+		+	0.065	+			29					+	17.02			24.1							4
PHM5-41	-		+++	0.064				7.5																0
PHM5-42	+++		-	3.021		18.612						11.6		13.03	4.06667	2.31496	27.38	++						19
PHM5-43	-		++++	0.052																				0
PHM5-45	++	12.5563	+	1.701		16.772		13				11.1		16.23	4.4	2.12992	35.3133	++						21
PHM5-46	-		+	0.0488	+																			2
PHM5-47	-		-	0.567				24																0
PHM5-48	-		+	0.084													24.1							2
PHM5-50	+		-	0.037					+															0
PHM5-51	+		+	0.041																				0
PHM5-52	-		++	0.054										41.03										5
PHM5-53	-		-	0.076																				0
PHM5-54	+		+++	0.062					+															0
PHM5-55	++		+	0.152	+				+				+				24.1							2
PHM5-56	-		-	0.3915	+									53.43							+			6
PHM5-57	-		+	0.3425																				0
PHM5-58	-		++	0.281					+															0
PHM5-59	+++	11.941	+++	1.218		15.652								15.83	3.73333	1.94488	24.1	+++						16
PHM5-60	-		++++	0.0365																				0
PHM5-61	+		++	0					+															0
PHM5-62	-		+	0.1533																				0
PHM5-63	++		++	3.883		16.852								16.73	6.4	2.3622	24.1							13
PHM5-64	-		++	0.012												2.42126		+++						4
PHM5-65	-		++++	0.015					+				+								+			0
PHM5-67	++		+	0.08													24.1							2
PHM5-68	+		-	0.696		11.652								53.73	3.4		24.1							14
PHM5-69	++		-	0.0885					+							2.58661	28.4467	+++						6
PHM5-70	++		++	0.3417		5.772								12.63	4.06667	2.37402	44.8467	++	+					12
PHM5-71	+	21.192	++	0.9795		8.932								12.63	4.06667	2.34646	39.78							11
PHM5-72	+		-	0.491										17.02		2.37008	34.2467	+++						10
PHM5-73	+		+	0.8265	+	20.612		16.7	+			13.4	+	12.43	5.06667	2.38189	32.8467	++++						23
PHM5-74	++		+++	0.5835	+	20.932		17	+			11.1	+	19.53	8.4	2.26378	27.78	++++						23
PHM5-75	+		+	0.1875																				3
PHM5-77	-		++++	0.028																				0
PHM5-78	++		+++	0.8645		4.212								17.23	3.73333	2.23228	32.7133	+++						15
PHM5-79	-		+++	0.061																				0
PHM5-80	-		++++	0.2865									+											0
NWE-1	-		-																					0
NWE-2	+++	25.4176	+	2.078												2.27559	1.84667	++++						9
NWE-3	-		++				+	16.33	+															4
NWE-4	-		+++				+	15.32																2
NWE-5	++		++++																					0
NWE-6	-		++																					0
NWE-7	++		+																					0
NWE-8	++		++				+	16.99																2
NWE-9	+++	11.8833	++		+	20.532	+	16.187			+	10.5		20.63	11.0667	2.1811	26.18	+++		+	++			26
NWE-10	-		++++		+	11.55	+	15.98																4
NWE-11	++	23.7223	+	3.868			+	18.96								1.76378	16.38	++++						14
NWR-12	+		-																					0
NWR-13	+++	18.6655	-	3.059	+	11.292					+	11.2		18.13	3.73333	1.79921	17.9133	+++	+		+++			17
NWR-14	++	16.8756	++	3.883	+	17.972	+	26.548			+	13.2		0.5	17.7333	2.26378	0.98	++		+	++			21
NWR-15	+	12.6674	++	0.724	+	22.852	+	30.4			+	24		45.53	8.06667	2.38583	2.04667	++			+++			24
NWR-16	+	9.88762	+	0.882	+	19.052									8.73333	2.13386	0.58	+	+	+	++			10
NWR-17	+		+	0.031																				0
NWR-18	-		+++	0.014																				0
NWR-19	+		+	0.055																				0
NWR-20	+		+++				+	18.66																3
NWR-21	++		+				+	17.62																3
NWR-22	-		++		+	29.332					+	17.5		9.03	7.06667	1.96063	2.24667	+						14
NWR-23	-		+++				+	16.88																2
NWR-24	-		+++																					0
DWE-1	+++	28.7222	++	3.466												2.7126	39.1133			+	+	+	+	5
DWE-2	+++	17.8624	-	0.109	+	11.772	+	23.591			+	9.6		6.73	6.06667	1.41732	2.84667	++		++	++			21
DWE-3	++++	26.3145	++	0.996	+	12.292					+	13		6.23	6.73333	2.73228	2.31333	+			+			10
DWE-4	++		+	0.086					+															2
DWE-5	-		-	0.039					+															1
DWE-6	++		+++	0.133			+	18.66	+															7
DWE-7	-		-	0																				0
DWE-8	-		++	0.075			+	17.21																3
DWR-9	++		-	0.0065																				0
DWR-10	-		+	0.11																				0
DWR-11	++		+++	0.116			+	19.65																3
DWR-12	-		-	0.006			+	16.88																2
DWR-13	++		+	0																				0
DWR-14	-		-	0.002																				0
TWE-1	-		++++	0.223																				0
TWE-2	-		+	0.023																				0
TWE-3	+		+	0.088																				0
TWE-4	+		-	0.009																				0
TWE-5	+	9.8875	+	0.4055	+	20.492								5.73	6.06667	2.32283	42.6467			+	++			15
TWE-6	+		-	0.123																				0
TWR-7	-		+	0.393																				0
TWR-8	++		++	0.298										9.13	2.73333									1
TWR-9	++	16.2161	-	1.786	+	13.572					+	13.4		4.03	4.73333	2.19291	63.2467	++		++	++			17
TWR-10	+		+++	0.0155																				0
TWR-11	-		+																					0
TWR-12	-	3.6367	-	0.03																				0
TWR-13	++		+	0																				0
TWR-14	-	2.23588	++	0																				0
TWR-15	-		+++	0.003																				0
TWR-16	++		++++	0.003																				0
TWR-17	-		++	0.066																				0
IWE-1	++++	19.484	+++	1.5488	+	24.652						8.2		14.33	7.06667	3	0.58	+++		+++	+++			19
IWE-2	-		+																					0
IWE-3	++++	19.4103	-	1.76655	+	15.732					+	8.04		7.03	6.73333	3	1.78				++			9
IWE-4	++		+++																					0
IWE-5	+		+++																					0
IWE-6	-		++		+	27.412	++	18.99	+		+	9		17.83	4.73333	3	2.31333	++++			++			31
IWE-7	+		+++		+	15.612			+			9.9		18.43	4.73333	3	1.91333	++++		+	++			23
IWR-8	-		+																					0
IWR-9	-		-																					0
IWR-10	+		-																					0
IWR-11	-		+																					0
IWR-12	++		+																					0
IWR-13	-		+						+															2
IWR-14	++		+																					0
IWR-15	-		+++						+															1
IWR-16	++		-																					0
SWE-1	-		+	0.043																				0
SWE-2	++	13.5626	+	1.9995																				2
SWE-3	+		+	0.04																				0
SWE-4	+		+	0.156																				0
SWE-5	-		+++	0.1185												2.27165	38.58	+						9
SWE-6	-		-																					0
SWE-7	+		++++																					0
SWE-8	+++		+																					0
SWE-9	+		+	0.083																				0
SWE-10	++		-	0.031																				0
SWE-11	++		+	0.274																				0
SWE-12	+++	16.5478	-	1.373	+	22.532					+	14.7		22.13	6.73333	2.14961	37.58	++						20
SWE-13	+		+	0.043																				0
SWE-14	+		++	0.383																				0
SWR-15	++		-	0.043																				0
SWR-16	-		+++	0.025																				0
SWR-17	+		++	0.553	+	9.732					+	7.8		4.93	8.06667	2.02362	40.1133							11
SWR-18	+		-																					0
BWE-1	+++	11.4981	+	0.061																				0
BWE-2	+	7.39558	-	0.263																				0
BWE-3	+++	10.516	+	0.107																				0
BWE-4	++++	18.231	++	0.323	+	36.852		17.32			+	9		23.43	5.73333	2.54724	0.846667							20
BWE-5	+	7.56757	+++	1.165	+	37.812					+	13.2		16.23	4.73333	3.05118	1.64667	+++						17
BWE-6	+++	10.7617	++++	0.696	+	18.372			+					7.43	4.06667	2.24409	9.98	++						17
BWE-7	+++	13.4152	++	0.683	+	26.012								6.33	4.06667	2.82283	0.78		+					8
BWE-8	-	6.78133	+	0.067																				0
BWR-9	+	6.09337	++	0.0246																				0
BWR-10	++++	20.2211	++	0.52538	+	20.012								15.23	8.06667	2.07874	4.31333			+	+++			9
BWR-11	+++	12.2113	++++	0.7963	+	33.492								14.93	7.4	2.45276	1.51333		+++	++	++			14
BWR-12	++++	18.4767	+	1.8453	+	11.252								17.53	7.06667	2.55512	36.98	++						15
BWR-13	+++	11.7742	-	0.051																				0
BWR-14	+	6.09337	-	0.194																				0
BWR-15	++++	19.7052	++	0.82515	+	26.052					+	14		22.83	6.73333	2.82677	34.98	+						18
BWR-16	+++	11.2531	++	0.0006																				0
BWR-17	+++	11.941	-	0.4696																				0
BWR-18	+++	10.8354	+	0.2876					+															3
